# Supplementary material for: Vitrification of Lepidopteran Embryos—A Simple Protocol to Cryopreserve the Embryos of the Sunflower Moth, Homoeosoma electellum
Source: Insects. 2022 Oct 20;13(10):959. doi: 10.3390/insects13100959 (PMC9603988; doi:10.3390/insects13100959)
Supplement: Supplementary file 1 [file insects-13-00959-s001.zip]

Archive with 1 entries (1 files):
- insects-1958566-supplementary.pdf
